# Supplementary material for: Does a single exposure to social defeat render rats more vulnerable to chemically induced colitis than brief inescapable foot-shocks?
Source: PLoS One. 2022 Aug 24;17(8):e0263802. doi: 10.1371/journal.pone.0263802 (PMC9401109; doi:10.1371/journal.pone.0263802)
Supplement: S1 Dataset — (XLSX) [file pone.0263802.s001.xlsx]

## Sheet: GMP og histologi
						Total DSS consum		Granulocyte marker protein (GMP)				Histology
Rat ID	Group	Cort level	Subgroup	Bach		ml		Day 0, mg/l	Day 2, mg/l	Day 7, mg/l		proximal crypt score	proximal inflammation score	distal crypt score	distal inflammation score
R1-11	COMP	High	COMP High	1		243		4.25	21.75	172.25		0	0	7.5	4.125
R1-12	COMP	High	COMP High	1		262		56	18.25	30.75		1.5	1.75	0	0
R1-26	COMP	High	COMP High	1		179		9.75	30.25	115.25		0	0	4	3
R1-39	COMP	High	COMP High	1		199.5		84.5	91	156.75		2.25	1.875	4.5	3
R1-45	COMP	High	COMP High	2		175		6.5	17.75	209		0	0	4	3
R2-07	COMP	High	COMP High	2		172		19.75	69.25	106		3	2	0	0
R2-32	COMP	High	COMP High	2		219		8.5	29.75	172.75		3	2	3	2
R2-34	COMP	High	COMP High	2		157		3	10.25	208.25		0	0	3	2
R2-39	COMP	High	COMP High	2		168		9.25	35.75	51		4	3	2.75	2
R1-02	COMP	Low	COMP Low	1		194		19	51.75	119.75		2.75	2	0.5	0.75
R1-03	COMP	Low	COMP Low	1		187		5.25	12.75	51.75		0	0	0	0
R1-20	COMP	Low	COMP Low	1		149		9.75	53.75	194.5		0	0	3.125	2.125
R1-28	COMP	Low	COMP Low	1		245.5		6.25	41.75	109.25		4	3	4	3.75
R1-31	COMP	Low	COMP Low	1		162		13.25	31.75	99		0	0	4	3
R2-01	COMP	Low	COMP Low	2		205		20	29.75	103.25		3.875	2.875	0	0
R2-17	COMP	Low	COMP Low	2		169		7.25	5.5	218.5		3	2	4	3
R2-26	COMP	Low	COMP Low	2		191		13.5	143.25	136.5		0	0	0	0
R2-38	COMP	Low	COMP Low	2		201		3.5	20.5	80		0	0	3	2
R2-44	COMP	Low	COMP Low	2		180		33.25	108.25	39.25		0	0	1.125	2
R1-08	SD	High	SD High	1		186		6.5	7.75	201		0	0	0	0
R1-13	SD	High	SD High	1		144		3.25	62.5	106.25		0	0	3.5	2.5
R1-25	SD	High	SD High	1		237.5		4.75	85.75	124.75		1.875	2	0	0
R1-41	SD	High	SD High	1		178		15.75	25.25	118.5		3.875	2.875	4	3
R2-13	SD	High	SD High	2		211		12.5	23.25	145.5		0	0	4	3
R2-21	SD	High	SD High	2		179		9.25	36.75	106.75		4	3	3	2
R2-36	SD	High	SD High	2		173		10.25	88.5	185.5		3.25	2.25	0	0.625
R2-37	SD	High	SD High	2		190		9	141	475		1.125	1.5	4	3
R2-40	SD	High	SD High	2		179		5.25	126	77.25		0	0	4	4.5
R1-18	SD	Low	SD Low	1		165		3.25	7.5	34.25		0.375	1.25	3	2.25
R1-23	SD	Low	SD Low	1		176		0	6.25	114.5		0	0	4	3
R1-27	SD	Low	SD Low	1		221		7	51.75	40.25		0	0	0	0
R1-32	SD	Low	SD Low	1		195		73.25	33	122.25		0	0	4	3
R1-35	SD	Low	SD Low	1		173		60.25	16.75	140.75		2	1.875	4	3
R2-12	SD	Low	SD Low	2		186		22.25	52.5	302		4	3	3	2
R2-15	SD	Low	SD Low	2		213		7.75	105.5	352.75		0	0	11	5.625
R2-30	SD	Low	SD Low	2		158		4.5	28.25	90.5		0	0	3.625	2.625
R2-31	SD	Low	SD Low	2		266		11.75	13.75	186		3	2	0	0
R2-42	SD	Low	SD Low	2		168		7.25	46.75	44.75		0	0	4	3
R1-04	SHOCK	High	SHOCK High	1		159.8		38.5	23	153.5		0	0	3.5	0
R1-05	SHOCK	High	SHOCK High	1		187		8.25	3.25	56		0	0	0	0
R1-09	SHOCK	High	SHOCK High	1		145		18.75	12.5	33.75		0	1.875	1.5	2
R1-30	SHOCK	High	SHOCK High	1		193		9.25	24.5	152.25		0	0	4	3
R1-33	SHOCK	High	SHOCK High	1		191.2		5.75	11	130		0	0	0	0
R2-04	SHOCK	High	SHOCK High	2		168		30.75	9.5	70.25		0	0	0	0
R2-05	SHOCK	High	SHOCK High	2		191		6.25	12.25	90.25		0	0	0	0
R2-16	SHOCK	High	SHOCK High	2		178		4.5	8.5	36.25		3.75	2.75	0	0
R2-28	SHOCK	High	SHOCK High	2		192		6	66.5	122.5		0	0	0	0
R1-21	SHOCK	Low	SHOCK Low	1		162		8.25	66.5	90.5		4	3	3	2
R1-29	SHOCK	Low	SHOCK Low	1		222		2.75	1.75	55.5		3	2	0	0
R1-38	SHOCK	Low	SHOCK Low	1		166		18.25	48.5	109.75		0	0	0	0
R1-40	SHOCK	Low	SHOCK Low	1		151.5		24.25	43	79.25		0	0	4	3
R1-43	SHOCK	Low	SHOCK Low	1		228.5		7.75	54.5	123.25		3	2	3.5	0
R2-09	SHOCK	Low	SHOCK Low	2		186		12	12.5	90.5		0	0	0	0
R2-27	SHOCK	Low	SHOCK Low	2		176		13.75	21.5	60		0	0	3	2
R2-29	SHOCK	Low	SHOCK Low	2		160		20.25	167.75	284		3	2	0	0
R2-33	SHOCK	Low	SHOCK Low	2		201		16	35.75	463.25		0.375	0	0.375	0
R2-35	SHOCK	Low	SHOCK Low	2		231		4.25	83	198.25		0	0	0	0
